# Supplementary material for: Morphology-Dependent Interactions between α-Synuclein Monomers and Fibrils
Source: Int J Mol Sci. 2023 Mar 8;24(6):5191. doi: 10.3390/ijms24065191 (PMC10049171; doi:10.3390/ijms24065191)
Supplement: Supplementary file 1 [file ijms-24-05191-s001.zip]

Archive with 1 entries (1 files):
- ijms-2191221-supplementary.pdf
